# Supplementary material for: Discordance between Invasive and Non-Invasive Coronary Angiography: An In-Depth Functional and Anatomical Analysis
Source: Biomedicines. 2023 Mar 15;11(3):913. doi: 10.3390/biomedicines11030913 (PMC10045446; doi:10.3390/biomedicines11030913)
Supplement: Supplementary file 1 [file biomedicines-11-00913-s001.zip]

Archive with 2 entries (2 files):
- biomedicines-2199908-supplementary.pdf
- Supplementary Material Video S1.mp4
